# Supplementary material for: Analysis of alpha‐1‐antitrypsin (AAT)‐regulated, glucocorticoid receptor‐dependent genes in macrophages reveals a novel host defense function of AAT
Source: Physiol Rep. 2024 Jul 17;12(14):e16124. doi: 10.14814/phy2.16124 (PMC11252833; doi:10.14814/phy2.16124)
Supplement: Supplementary file 1 — Tables S1–S9. [file PHY2-12-e16124-s001.zip]

Archive with 3 entries (3 files):
- phy216124-sup-0001-DataS1.docx
- phy216124-sup-0002-TableS2.xlsx
- phy216124-sup-0003-TableS3.xlsx
