# Supplementary material for: Analysis of alpha‐1‐antitrypsin (AAT)‐regulated, glucocorticoid receptor‐dependent genes in macrophages reveals a novel host defense function of AAT
Source: Physiol Rep. 2024 Jul 17;12(14):e16124. doi: 10.14814/phy2.16124 (PMC11252833; doi:10.14814/phy2.16124)
Supplement: Supplementary file 1 — Tables S1–S9. [file PHY2-12-e16124-s001.zip › phy216124-sup-0002-TableS2.xlsx]

## Sheet: Sheet1
Gene	Untreated(RPKM)	AAT-stimulated (RPKM)	Fold change (AAT-stimulated/Untreated)	AAT-stimulated THP-1control (RPKM)	AAT-stimulated THP-1GR-KD (RPKM)	Fold change (AAT_THP-1GR-KD/AAT_THP-1control)
AC243829.4	35.438	352.01	9.93312	380.541	172.316	0.452818
IL1B	22.9961	219.537	9.54671	237.048	89.866	0.379105
CCL20	3.4917	31.7297	9.08718	34.277	12.926	0.377104
RGS12	2.15339	19.4092	9.01332	20.935	1.78907	0.0854583
GPR137B	1.85653	15.5019	8.34993	16.7217	5.58281	0.333866
MPV17L2	2.22985	18.4331	8.26652	19.8645	3.26019	0.164121
IER3	6.12246	43.945	7.17767	47.4268	17.5375	0.36978
AC010768.1	3.68575	26.3505	7.14929	28.4419	13.6798	0.480973
NCF1	7.51161	53.2834	7.09347	57.5111	21.7048	0.377402
CDKN3	1.30138	9.08046	6.97756	9.82198	2.32746	0.236964
NBEAL1,RPL12P16	1.41101	9.46394	6.70721	10.2431	1.46373	0.142899
SRI	1.41262	9.34283	6.61383	10.079	3.46699	0.343982
CCL3L1	1.53068	9.73602	6.36058	10.5187	2.78607	0.264868
NCF1C	2.87423	17.8471	6.20935	19.2533	5.27311	0.273881
ZNF628	1.49164	9.08546	6.09092	9.81973	1.78872	0.182156
HIST2H2AA4	1.74233	10.5013	6.02716	11.3319	5.0842	0.448663
AP003501.2	3.43351	19.0223	5.54019	20.5893	3.31711	0.161108
YPEL2	1.67097	8.82561	5.28173	9.49946	1.49123	0.156981
FCMR	9.5353	48.3352	5.06908	52.0395	22.6297	0.434856
LAMC1	1.81097	9.16293	5.05968	9.8813	3.75938	0.380454
ABCC3	2.88841	14.1942	4.91419	15.3151	2.06374	0.134752
PKP4	2.75926	12.5452	4.54658	13.5478	4.05418	0.29925
EXOSC2	1.94509	8.73432	4.49045	9.42385	2.13459	0.226509
AC012100.2	2.87458	12.3204	4.28598	13.2801	6.33863	0.477303
TMEM119	2.54868	10.2081	4.00525	11.0334	4.29868	0.389606
LTB	2.18151	8.54583	3.91739	9.2365	1.87266	0.202746
GAL	7.51671	29.1638	3.87986	31.5317	7.86748	0.24951
MSL3	2.3436	9.04512	3.8595	9.76446	1.34805	0.138057
TTLL4	2.38903	9.16118	3.83469	9.90663	2.8148	0.284133
AC139099.1	2.78123	10.4905	3.77189	11.3289	5.59693	0.49404
HERC1	3.41294	12.7893	3.7473	13.8176	5.704	0.412807
SLC17A7	2.38469	8.90928	3.73603	9.61243	4.14151	0.430849
INTS9	2.31817	8.47717	3.65684	9.13479	1.49181	0.163311
NUFIP2	3.61269	13.157	3.64188	14.1645	3.45849	0.244166
AIG1	2.35466	8.56804	3.63876	9.23123	1.1284	0.122237
AC005277.1	13.4273	48.7655	3.63182	52.5332	16.0545	0.305607
ETS2	2.65009	9.44002	3.56215	10.1721	4.14026	0.407021
MIR6824,SLC26A6	5.81407	20.5162	3.52872	22.1255	5.04698	0.228107
PIP4P1	4.04551	13.767	3.40303	14.8781	5.25499	0.353203
TM2D1	2.49132	8.46926	3.39951	9.13494	1.75975	0.192639
AC027237.4	30.2134	100.516	3.32687	108.333	18.8912	0.174381
AC026461.1,DPPA2P4,MT1X	16.8134	55.6499	3.30985	60.0635	23.2411	0.386942
SNRPGP10	7.29257	24.1064	3.30561	26.0467	6.13285	0.235456
AC093227.3	2.46231	8.08289	3.28265	8.72816	4.23811	0.485567
FTH1P11	2.7136	8.88913	3.27577	9.58563	3.64712	0.380478
STC2	3.4358	11.1873	3.2561	12.081	4.90996	0.40642
AC007000.3,AC114737.2,AC114737.3,CCDC146,DTX2P1,DTX2P1-UPK3BP1-PMS2P11,PMS2P11,PMS2P9,UPK3BP1	32.545	105.875	3.25319	114.4	0.666698	0.00582778
GDPD5	6.2967	20.4214	3.24319	22.0323	6.91725	0.31396
AMBRA1	3.52919	11.1541	3.16053	12.032	3.18276	0.264525
AC005726.4	58.7652	184.662	3.14237	199.353	73.9513	0.370957
RAI14	13.4079	41.5424	3.09835	44.7493	6.1441	0.1373
PPP6R3	6.41179	19.7	3.07246	21.2512	7.33098	0.344968
AC020909.3	3.73511	11.4006	3.05228	12.2854	3.01456	0.245377
ZER1	3.15039	9.43219	2.99398	10.1759	3.82995	0.376375
GPR84	4.88709	14.5408	2.97535	15.7111	6.37129	0.405528
PDE6D	3.29577	9.77658	2.9664	10.5539	4.53373	0.429579
AC113189.1	11.6717	34.5463	2.95983	37.3302	16.7853	0.449644
TPP2	3.13189	9.26528	2.95837	9.99113	2.82116	0.282366
LTC4S	5.31791	15.3398	2.88455	16.5293	5.53428	0.334816
PPIF	116.306	330.959	2.84559	357.587	178.669	0.499652
ACAT1	3.40299	9.5233	2.79851	10.3005	4.56732	0.443408
RPL3P4	2.80513	7.76628	2.7686	8.38759	1.2544	0.149554
CD209	2.76339	7.52725	2.72392	8.10624	2.98622	0.368385
TMEM214	3.70797	10.054	2.71146	10.8536	4.55331	0.419521
AC011495.3	9.69152	26.043	2.68719	28.143	11.4177	0.405703
FANCD2	3.33783	8.87931	2.6602	9.57672	4.11033	0.4292
SEMA4B	3.59632	9.45427	2.62887	10.213	1.28509	0.125829
MMP9	137.155	356.069	2.59611	384.296	128.817	0.335203
SLC12A5-AS1	164.521	417.428	2.53723	450.683	162.041	0.359545
TMEM120A	4.55345	11.4193	2.50783	12.3164	5.38008	0.436822
SERPINA1	4.14277	10.3693	2.50299	11.1812	3.88116	0.347115
POLR2K	5.07884	12.5364	2.46836	13.555	5.66098	0.41763
TTLL12	10.7438	26.4818	2.46484	28.5739	10.5286	0.368469
CYP27B1,METTL1	3.44693	8.4094	2.43968	9.07261	3.21474	0.354335
CTSO	9.33855	22.6576	2.42624	24.4003	6.55641	0.268702
MAP1S	18.1948	44.0191	2.41932	47.5171	16.1471	0.339817
MROH6	4.11664	9.94967	2.41694	10.7471	4.31923	0.401897
AC011498.2	4.64637	11.1988	2.41023	12.0722	4.39004	0.363649
MAP4K2	3.23965	7.76902	2.3981	8.3874	3.98394	0.474991
DUSP1	4.06921	9.71804	2.38819	10.5022	4.60417	0.438401
MSRA	4.85432	11.5861	2.38676	12.5117	4.07432	0.325641
ELOC	3.93738	9.38671	2.384	10.147	4.28254	0.42205
GMPS	3.85794	9.17715	2.37877	9.90079	1.06361	0.107427
UBL7	5.89555	13.9203	2.36115	15.0504	5.30043	0.352179
EML2-AS1	3.30457	7.77932	2.35411	8.38283	0.559221	0.0667103
AC087289.5	19.189	45.0377	2.34706	48.7058	18.6159	0.382211
PIM3	7.05115	16.4431	2.33197	17.7395	8.73349	0.492319
MT1E	10.2077	23.7451	2.32619	25.6302	11.4976	0.448596
MYO10	7.65463	17.7962	2.32489	19.2116	8.91551	0.464069
P2RY6	8.8941	20.5947	2.31555	22.2599	5.84698	0.262669
RTN4RL2	4.27768	9.85995	2.30498	10.6272	4.09192	0.385042
ZBED5-AS1	3.47146	7.88762	2.27213	8.52874	2.98914	0.350478
SLC15A3	13.5537	30.7681	2.27009	33.209	16.4694	0.495932
WDFY4	5.95569	13.4309	2.25514	14.5124	7.14318	0.492212
AC018529.1	3.75213	8.45432	2.25321	9.12574	1.69835	0.186105
LILRB4,VN1R105P	6.1985	13.966	2.25313	15.0657	7.45473	0.494815
NMB	13.0046	29.0962	2.23738	31.3776	13.1605	0.419423
SURF2	4.01094	8.89981	2.21888	9.58559	3.91223	0.408137
RPL41P2	13.5446	30.0371	2.21764	32.4821	8.00151	0.246336
NDUFA12	8.78973	19.2976	2.19547	20.8701	10.331	0.495014
HMGB1P6	5.69719	12.4825	2.19099	13.473	3.68026	0.273158
AC005387.2	3.88783	8.51072	2.18907	9.16014	1.46902	0.160371
PLA2G4C-AS1	4.98672	10.8661	2.17901	11.7204	3.88847	0.331769
UBTD1	10.1758	22.0908	2.17092	23.8343	11.4501	0.480404
AC232271.3,FOXP3	14.8071	32.0831	2.16674	34.5826	16.5597	0.478845
RNF175	12.5147	26.8389	2.14459	28.9589	13.4151	0.463246
RHBDF1	4.6629	9.96989	2.13813	10.7498	4.13314	0.384485
EPRS	10.1364	21.4915	2.12023	23.2328	10.0388	0.432096
ALDH3B1	4.25559	9.00381	2.11576	9.70615	4.57409	0.471257
AC130343.1	27.9215	58.8464	2.10757	63.5181	19.0615	0.300096
LETMD1	3.92931	8.25512	2.10091	8.90928	4.1751	0.468624
AC046185.2	14.623	30.7203	2.10082	33.1545	9.84562	0.296962
AC074032.1,COX14	4.14577	8.63923	2.08387	9.30697	4.31589	0.463727
AC145207.6	20.2373	41.8329	2.06712	45.2356	16.5784	0.36649
CSNK2A2	3.78353	7.77114	2.05394	8.39123	4.19555	0.499992
PTGFRN	3.38548	6.94082	2.05017	7.48041	2.55564	0.341644
UQCRC1	28.8929	59.2046	2.04911	63.9568	29.4557	0.460556
AC090607.4	43.6873	89.0398	2.03812	96.1353	34.8002	0.361992
FRG1	4.17846	8.47783	2.02894	9.15717	2.48561	0.271439
GFAP	10.3574	21.0075	2.02826	22.6542	11.2827	0.49804
SPI1	84.515	171.214	2.02584	184.927	90.2394	0.487973
ELL	4.43195	8.91734	2.01206	9.6347	4.28296	0.444535
COX6C	12.0082	24.158	2.01179	26.0942	9.69459	0.371523
FCF1P2,NME6	4.70844	9.47032	2.01135	10.2238	3.69953	0.361855
GAS2L1	4.20131	8.43449	2.00759	9.10067	2.95789	0.325019
