# Supplementary material for: Analysis of alpha‐1‐antitrypsin (AAT)‐regulated, glucocorticoid receptor‐dependent genes in macrophages reveals a novel host defense function of AAT
Source: Physiol Rep. 2024 Jul 17;12(14):e16124. doi: 10.14814/phy2.16124 (PMC11252833; doi:10.14814/phy2.16124)
Supplement: Supplementary file 1 — Tables S1–S9. [file PHY2-12-e16124-s001.zip › phy216124-sup-0003-TableS3.xlsx]

## Sheet: Sheet1
Gene	Untreated(RPKM)	AAT-stimulated (RPKM)	Fold change (AAT-stimulated/Untreated)	AAT-stimulated THP-1control (RPKM)	AAT-stimulated THP-1GR-KD (RPKM)	Fold change (AAT_THP-1GR-KD/AAT_THP-1control)
ARRDC2	11.9444	5.56916	0.466257	6.00638	12.0306	2.00297
AC060780.1,AC060780.2,BRCA1	23.1125	9.33846	0.404044	10.0846	20.244	2.00742
NBEAL2	7.44382	2.70791	0.36378	2.92273	5.8787	2.01137
AC113382.1	9.38438	4.29712	0.457901	4.63297	9.36182	2.0207
BCAN	189.735	50.1422	0.264275	54.1317	110.023	2.03251
AC002456.2,AC006153.1,CDK14,CLDN12,GTPBP10	7.89056	2.20911	0.279969	2.38846	4.89217	2.04825
AC006146.1	18.0484	6.36618	0.352728	6.88635	14.2065	2.06299
ZMYM4-AS1	68.0557	30.5519	0.448925	32.9326	68.0793	2.06723
ASAH1	11.0986	5.21691	0.470051	5.6306	11.6731	2.07315
PRIMPOL	13.3078	6.47067	0.486231	7.00373	14.5492	2.07735
PLEKHA2	10.7918	3.81824	0.353809	4.11667	8.60961	2.0914
AL031709.1	8.00268	2.89446	0.361686	3.11532	6.57865	2.11171
MYO18A,TIAF1	9.48601	4.58323	0.483157	4.94224	10.4538	2.11519
AC093752.3	26.4072	12.3911	0.469232	13.3787	28.3106	2.11609
AL121972.1	17.7667	5.71924	0.321908	6.17319	13.0865	2.11989
RBM12B-AS1	11.2418	4.60194	0.40936	4.96247	10.5611	2.12819
GRAMD1B	8.86894	4.36905	0.492624	4.71781	10.0406	2.12823
AC027801.4,KAT7	13.4462	4.52171	0.336282	4.87876	10.5019	2.15258
AC011815.3	33.3863	16.2924	0.487997	17.5357	37.7775	2.15432
AC091551.1,ELAC1,SMAD4	11.7155	5.15081	0.439658	5.56187	11.9863	2.15508
AC008906.2	57.9643	21.4708	0.370414	23.173	50.032	2.15906
DERL2	9.49383	3.66481	0.38602	3.94445	8.54321	2.16588
GNG3	9.63999	4.71209	0.488807	5.08435	11.0143	2.16631
OSBPL8	15.7491	7.51805	0.477364	8.10336	17.5703	2.16827
SLC8A1-AS1	37.4229	9.22247	0.246439	9.94718	21.652	2.1767
AC233300.1	8.81264	2.81824	0.319795	3.03671	6.61475	2.17826
CHST12	12.0929	5.79039	0.478826	6.24676	13.6079	2.17839
ACYP2	66.5291	23.7733	0.357337	25.6583	55.9746	2.18154
AC027702.1	21.9903	7.53513	0.342657	8.12608	17.7742	2.1873
SMARCA2	19.8501	9.09027	0.457946	9.80256	21.5058	2.1939
SMIM2	14.3264	5.03086	0.35116	5.42832	11.9765	2.2063
GFI1	22.5792	9.36525	0.414773	10.1057	22.3061	2.20728
PMS2P1	10.2831	4.39736	0.42763	4.7431	10.4693	2.20727
AC135507.1	14.9445	6.76637	0.452767	7.31218	16.1623	2.21033
INPP4A	9.85871	4.71452	0.478209	5.08365	11.2705	2.21701
AC019257.8,ARHGEF10,CLN8,MIR3674	9.29402	3.73615	0.401995	4.02988	8.99506	2.23209
EPS8L1	16.1584	5.09288	0.315185	5.50126	12.2891	2.23387
CCDC152	9.31689	3.12833	0.33577	3.37105	7.59222	2.25218
PTPRB	62.8414	25.7806	0.410249	27.8388	62.8606	2.25802
TBC1D8	17.1146	7.38593	0.431557	7.97004	18.0869	2.26936
PBLD	10.3011	4.66277	0.452648	5.02069	11.4069	2.27198
MXI1	7.70178	2.33289	0.302903	2.51421	5.73751	2.28203
MEAF6	13.5684	5.41129	0.398816	5.85066	13.3669	2.28468
AC107398.2	17.4206	6.95146	0.399037	7.50842	17.2392	2.29598
AC083949.1	50.481	15.7529	0.312056	16.9852	38.9987	2.29604
CCDC144NL	54.1912	22.0348	0.406612	23.7531	54.5608	2.297
AC009120.3	9.0716	3.2936	0.363067	3.54492	8.15589	2.30073
AC073611.2	8.54818	3.09941	0.362581	3.33592	7.67829	2.3017
DLSTP1	8.59634	3.00426	0.349481	3.2444	7.47396	2.30365
FRYL	10.3965	4.71093	0.453127	5.07782	11.7322	2.31048
TCF12	39.8501	11.5359	0.289482	12.44	28.8474	2.31892
TMEM41A	8.27604	1.97313	0.238415	2.1277	4.98746	2.34406
AC023024.2,PCSK6	19.4164	9.66283	0.497663	10.4228	24.4715	2.34788
TENT2	7.72315	3.1757	0.411192	3.42998	8.08165	2.35618
FMO5	9.70333	3.55368	0.366233	3.8324	9.04331	2.3597
TH2LCRR	16.2467	5.45707	0.335888	5.89589	13.942	2.3647
JMJD1C-AS1	41.4367	19.0406	0.459511	20.5175	48.7965	2.37829
AL512353.1	17.1112	8.3571	0.488399	9.03137	21.5087	2.38155
GOLGA6L7	6.9722	3.15224	0.452116	3.40001	8.12729	2.39037
SPC24	11.3262	3.52754	0.31145	3.81584	9.16988	2.40311
RAPGEF3	7.73229	3.22286	0.416805	3.47636	8.35632	2.40376
AC008280.2	21.4337	6.1118	0.285149	6.59734	15.9052	2.41085
AL139289.1	14.9793	5.88991	0.393203	6.34731	15.3699	2.42148
CNNM3	13.9119	4.79994	0.345024	5.1718	12.5833	2.43306
PICALM	16.2507	5.28014	0.324918	5.69407	14.0273	2.46349
TMEM39B	9.08496	4.11515	0.452963	4.44943	11.0269	2.47827
TLK2	13.0571	5.70972	0.437289	6.15339	15.2586	2.47971
PNOC	9.43776	4.64184	0.491837	5.00206	12.4675	2.49247
AC138466.2	28.0898	12.5259	0.445923	13.521	33.9434	2.51042
AC025419.1	11.36	4.12898	0.363467	4.4503	11.1978	2.51619
AC016597.1	9.73512	4.68236	0.480976	5.06756	12.7778	2.52149
NSD2	11.4392	4.51606	0.394788	4.87347	12.3539	2.53493
AL031717.1	13.8927	4.75622	0.342354	5.13081	13.0684	2.54704
ETNK1	8.29792	2.54194	0.306335	2.74414	7.02297	2.55926
AC112907.3	11.0161	2.3604	0.214268	2.54905	6.55637	2.57208
NIPAL1	10.3364	3.57234	0.345608	3.85031	9.92576	2.57791
AC234582.1,MIR92B	29.8472	12.7181	0.426107	13.7275	35.4523	2.58258
AL160270.1	22.1238	9.72075	0.43938	10.5118	27.1734	2.58504
SEC62	9.098	3.77421	0.41484	4.0762	10.5679	2.59259
AC114744.1	18.4509	4.4742	0.242492	4.82471	12.5544	2.6021
FAM168A	7.27127	2.83403	0.389757	3.05705	7.97082	2.60736
WDR4	6.92668	3.29328	0.475449	3.55757	9.31133	2.61733
FUOM	11.4001	2.49309	0.21869	2.69416	7.13523	2.64841
AC100791.3	28.1399	7.94126	0.282206	8.59547	22.7706	2.64914
AL450998.1	10.5181	2.95167	0.280628	3.19483	8.5827	2.68643
RARRES2P1	8.92541	2.43758	0.273106	2.62358	7.051	2.68755
AC073569.2	38.0995	13.1083	0.344054	14.136	38.1746	2.70052
CAND1	9.20941	4.38752	0.476417	4.73856	12.7967	2.70055
LUZP6,MTPN	39.7172	12.3733	0.311535	13.3548	36.1536	2.70716
SSBP3-AS1	17.6559	6.05098	0.342717	6.51959	17.6954	2.71419
AC073476.1	12.0469	3.32748	0.27621	3.59168	9.76784	2.71957
OTX1	8.94628	3.08401	0.344725	3.32649	9.09498	2.73411
EIF4ENIF1	22.9093	8.4702	0.369728	9.14732	25.0226	2.73551
GPRC5C	8.00897	2.51612	0.314163	2.71324	7.56132	2.78682
AC009812.1,RF00019	13.7838	4.2601	0.309066	4.59228	12.9182	2.81303
AC005884.1,AC005884.2	26.1012	11.8447	0.453799	12.8205	36.1476	2.81952
AL035427.1	13.35	5.46462	0.409335	5.89298	16.7272	2.8385
AL034548.2	19.2753	6.47983	0.336173	6.98914	19.9527	2.85481
OCIAD2	10.732	5.30814	0.494609	5.72858	16.5471	2.88852
PFN1P6	14.0508	3.45627	0.245984	3.73071	10.8613	2.91132
INTS6	13.162	6.56058	0.498449	7.0827	20.6931	2.92164
AC023510.2	13.4416	6.36511	0.473538	6.85855	20.1394	2.93639
AP006284.1	27.5725	7.64586	0.2773	8.23033	24.1684	2.9365
PRKAR2A	11.1976	4.74073	0.42337	5.11536	15.0272	2.93766
ZEB1-AS1	18.4264	6.9039	0.374674	7.44348	21.8733	2.93859
AP000471.1,PCNT	7.23074	2.88558	0.399071	3.11222	9.20094	2.95639
TCEA1	26.4419	9.4846	0.358696	10.2409	30.6536	2.99325
AL512631.2	7.91121	3.84031	0.485426	4.15083	12.5886	3.03279
LINC00476	19.3436	8.70757	0.450153	9.39676	28.9247	3.07816
AC002350.1,RAD9B	12.3935	4.70502	0.379636	5.07302	15.7306	3.10084
ERICH6B	10.9024	3.41083	0.312851	3.68152	11.5436	3.13555
AL035446.1	8.76083	1.38855	0.158495	1.50294	4.73267	3.14894
AC137932.1	14.0394	6.2702	0.446615	6.75017	21.641	3.20599
SOX15	10.6224	2.33749	0.220053	2.52055	8.14538	3.23159
NSL1	7.87329	2.88556	0.3665	3.11463	10.1369	3.25461
NMI	10.5296	4.15684	0.394777	4.48718	15.1972	3.3868
AC015849.3	16.4267	5.98012	0.364049	6.44384	21.8646	3.3931
AC021037.1	8.46927	3.01179	0.355614	3.24489	11.1425	3.43386
AC114730.2	19.7406	5.93644	0.300722	6.39849	21.9862	3.43615
AC138207.2	10.8197	2.34876	0.217082	2.52798	8.72268	3.45045
AC009126.1	8.06009	2.38543	0.295956	2.57154	8.90579	3.46321
AC129102.1	63.3482	13.9309	0.21991	15.0464	52.647	3.49898
AC084855.1	9.37782	1.86984	0.19939	2.01825	7.0803	3.50814
CELF2-AS1	8.62603	1.99985	0.231839	2.15521	7.61942	3.53535
GPT	9.9585	2.32897	0.233868	2.50668	8.93725	3.56537
IQSEC2	7.45788	2.60045	0.348685	2.8056	10.0598	3.58561
AC008494.1	16.0186	4.0838	0.254941	4.4025	15.8534	3.601
AC017101.1	31.6551	13.0953	0.413687	14.1232	52.2189	3.69738
CUL9	9.21893	3.91757	0.424948	4.21871	15.858	3.75897
DIPK1A	14.1963	3.36294	0.236888	3.62518	13.8232	3.81311
DSTNP1	19.0831	5.26672	0.275989	5.69277	22.0913	3.88059
L3MBTL2	12.3188	5.29117	0.42952	5.71569	23.9568	4.19141
KIRREL3	9.193	4.20539	0.457456	4.53303	19.0761	4.20824
TAC4	13.1435	5.53225	0.420911	5.95178	25.4725	4.27981
AC004160.1	19.1854	4.5313	0.236185	4.89302	21.7425	4.44357
CCDC182	9.11409	3.85182	0.422623	4.15242	18.9886	4.5729
AC008937.2	10.6168	3.32147	0.31285	3.58507	16.6768	4.65174
AC004987.1	11.2745	1.13991	0.101105	1.23381	5.75841	4.66718
LRCH3	9.49232	1.91608	0.201856	2.06771	9.68059	4.68179
AL022328.2	20.9738	4.74473	0.226222	5.12126	24.4892	4.78187
BMP4	16.6445	4.30036	0.258365	4.64426	22.6165	4.86977
SPON2	14.9515	2.62746	0.175732	2.83238	14.4815	5.11284
RN7SL573P	18.3914	4.20057	0.228399	4.54661	25.0267	5.50447
FLJ45513	91.6131	29.3517	0.320388	31.6386	177.204	5.60088
RBMS1P1	8.6614	2.91806	0.336904	3.14292	18.4035	5.85554
AC138649.2	7.57872	2.75566	0.363605	2.97432	18.7918	6.31802
AP003392.2	28.9046	10.4134	0.360268	11.208	71.9153	6.41643
LPGAT1	11.1389	1.02384	0.0919157	1.10425	7.94034	7.19071
AC005041.1,AC005041.2,C2orf81,HMGA1P8	9.80573	1.40631	0.143417	1.52091	11.1983	7.36289
AC021678.2	19.9454	2.02557	0.101556	2.1832	17.5725	8.04896
MIR302B,MIR302CHG	17.6073	3.5283	0.200388	3.81897	31.042	8.12837
AL050341.1	10.469	2.82325	0.269677	3.03864	28.4753	9.37107
KCTD21	9.45665	0.729761	0.0771691	0.785446	8.92358	11.3612
AC130324.2	10.8777	0.798288	0.0733876	0.864052	12.3848	14.3334
